# Supplementary material for: "Stealth dissemination" of macrophage-tumor cell fusions cultured from blood of patients with pancreatic ductal adenocarcinoma
Source: PLoS One. 2017 Sep 28;12(9):e0184451. doi: 10.1371/journal.pone.0184451 (PMC5619717; doi:10.1371/journal.pone.0184451)
Supplement: S1 Spreadsheet — (XLSX) [file pone.0184451.s001.xlsx]

## Sheet: Cluster 1
Gene ID	Transcript ID	Description	Associated Gene Name
ENSG00000030582	ENST00000053867	granulin precursor [Source:HGNC Symbol;Acc:HGNC:4601]	GRN
ENSG00000080824	ENST00000216281	heat shock protein 90 alpha family class A member 1 [Source:HGNC Symbol;Acc:HGNC:5253]	HSP90AA1
ENSG00000100906	ENST00000216797	NFKB inhibitor alpha [Source:HGNC Symbol;Acc:HGNC:7797]	NFKBIA
ENSG00000103811	ENST00000220166	cathepsin H [Source:HGNC Symbol;Acc:HGNC:2535]	CTSH
ENSG00000076641	ENST00000220597	phosphoprotein membrane anchor with glycosphingolipid microdomains 1 [Source:HGNC Symbol;Acc:HGNC:30043]	PAG1
ENSG00000104824	ENST00000221419	heterogeneous nuclear ribonucleoprotein L [Source:HGNC Symbol;Acc:HGNC:5045]	HNRNPL
ENSG00000106080	ENST00000222803	FK506 binding protein 14 [Source:HGNC Symbol;Acc:HGNC:18625]	FKBP14
ENSG00000004468	ENST00000226279	CD38 molecule [Source:HGNC Symbol;Acc:HGNC:1667]	CD38
ENSG00000013293	ENST00000231706	solute carrier family 7 member 14 [Source:HGNC Symbol;Acc:HGNC:29326]	SLC7A14
ENSG00000074800	ENST00000234590	enolase 1 [Source:HGNC Symbol;Acc:HGNC:3350]	ENO1
ENSG00000118816	ENST00000237654	cyclin I [Source:HGNC Symbol;Acc:HGNC:1595]	CCNI
ENSG00000107372	ENST00000237937	zinc finger AN1-type containing 5 [Source:HGNC Symbol;Acc:HGNC:13008]	ZFAND5
ENSG00000124217	ENST00000244051	molybdenum cofactor synthesis 3 [Source:HGNC Symbol;Acc:HGNC:15765]	MOCS3
ENSG00000124831	ENST00000244815	LRR binding FLII interacting protein 1 [Source:HGNC Symbol;Acc:HGNC:6702]	LRRFIP1
ENSG00000124882	ENST00000244869	epiregulin [Source:HGNC Symbol;Acc:HGNC:3443]	EREG
ENSG00000130522	ENST00000252818	JunD proto-oncogene, AP-1 transcription factor subunit [Source:HGNC Symbol;Acc:HGNC:6206]	JUND
ENSG00000130741	ENST00000253039	eukaryotic translation initiation factor 2 subunit gamma [Source:HGNC Symbol;Acc:HGNC:3267]	EIF2S3
ENSG00000132275	ENST00000254605	ribosomal RNA processing 8, methyltransferase, homolog (yeast) [Source:HGNC Symbol;Acc:HGNC:29030]	RRP8
ENSG00000132463	ENST00000254799	G-rich RNA sequence binding factor 1 [Source:HGNC Symbol;Acc:HGNC:4610]	GRSF1
ENSG00000135482	ENST00000257940	zinc finger CCCH-type containing 10 [Source:HGNC Symbol;Acc:HGNC:25893]	ZC3H10
ENSG00000135677	ENST00000258145	glucosamine (N-acetyl)-6-sulfatase [Source:HGNC Symbol;Acc:HGNC:4422]	GNS
ENSG00000135929	ENST00000258415	cytochrome P450 family 27 subfamily A member 1 [Source:HGNC Symbol;Acc:HGNC:2605]	CYP27A1
ENSG00000136048	ENST00000258534	DNA damage regulated autophagy modulator 1 [Source:HGNC Symbol;Acc:HGNC:25645]	DRAM1
ENSG00000136381	ENST00000258886	iron responsive element binding protein 2 [Source:HGNC Symbol;Acc:HGNC:6115]	IREB2
ENSG00000137270	ENST00000259803	glial cells missing homolog 1 [Source:HGNC Symbol;Acc:HGNC:4197]	GCM1
ENSG00000089220	ENST00000261313	phosphatidylethanolamine binding protein 1 [Source:HGNC Symbol;Acc:HGNC:8630]	PEBP1
ENSG00000110880	ENST00000261401	coronin 1C [Source:HGNC Symbol;Acc:HGNC:2254]	CORO1C
ENSG00000089041	ENST00000261826	purinergic receptor P2X 7 [Source:HGNC Symbol;Acc:HGNC:8537]	P2RX7
ENSG00000103591	ENST00000261880	alpha- and gamma-adaptin binding protein [Source:HGNC Symbol;Acc:HGNC:25662]	AAGAB
ENSG00000067167	ENST00000262213	translocation associated membrane protein 1 [Source:HGNC Symbol;Acc:HGNC:20568]	TRAM1
ENSG00000070159	ENST00000262539	protein tyrosine phosphatase, non-receptor type 3 [Source:HGNC Symbol;Acc:HGNC:9655]	PTPN3
ENSG00000161016	ENST00000262584	ribosomal protein L8 [Source:HGNC Symbol;Acc:HGNC:10368]	RPL8
ENSG00000026508	ENST00000263398	CD44 molecule (Indian blood group) [Source:HGNC Symbol;Acc:HGNC:1681]	CD44
ENSG00000084234	ENST00000263574	amyloid beta precursor like protein 2 [Source:HGNC Symbol;Acc:HGNC:598]	APLP2
ENSG00000116017	ENST00000263620	AT-rich interaction domain 3A [Source:HGNC Symbol;Acc:HGNC:3031]	ARID3A
ENSG00000110651	ENST00000263645	CD81 molecule [Source:HGNC Symbol;Acc:HGNC:1701]	CD81
ENSG00000115520	ENST00000263960	coenzyme Q10B [Source:HGNC Symbol;Acc:HGNC:25819]	COQ10B
ENSG00000095139	ENST00000264028	archain 1 [Source:HGNC Symbol;Acc:HGNC:649]	ARCN1
ENSG00000139180	ENST00000266544	NADH:ubiquinone oxidoreductase subunit A9 [Source:HGNC Symbol;Acc:HGNC:7693]	NDUFA9
ENSG00000141027	ENST00000268712	nuclear receptor corepressor 1 [Source:HGNC Symbol;Acc:HGNC:7672]	NCOR1
ENSG00000142065	ENST00000270001	ZFP14 zinc finger protein [Source:HGNC Symbol;Acc:HGNC:29312]	ZFP14
ENSG00000142657	ENST00000270776	phosphogluconate dehydrogenase [Source:HGNC Symbol;Acc:HGNC:8891]	PGD
ENSG00000143226	ENST00000271450	Fc fragment of IgG receptor IIa [Source:HGNC Symbol;Acc:HGNC:3616]	FCGR2A
ENSG00000152518	ENST00000282388	ZFP36 ring finger protein like 2 [Source:HGNC Symbol;Acc:HGNC:1108]	ZFP36L2
ENSG00000152527	ENST00000282406	pleckstrin homology, MyTH4 and FERM domain containing H2 [Source:HGNC Symbol;Acc:HGNC:30506]	PLEKHH2
ENSG00000147614	ENST00000285393	ATPase H+ transporting V0 subunit d2 [Source:HGNC Symbol;Acc:HGNC:18266]	ATP6V0D2
ENSG00000157259	ENST00000287957	GATA zinc finger domain containing 1 [Source:HGNC Symbol;Acc:HGNC:29941]	GATAD1
ENSG00000168067	ENST00000294066	mitogen-activated protein kinase kinase kinase kinase 2 [Source:HGNC Symbol;Acc:HGNC:6864]	MAP4K2
ENSG00000162924	ENST00000295025	REL proto-oncogene, NF-kB subunit [Source:HGNC Symbol;Acc:HGNC:9954]	REL
ENSG00000180251	ENST00000295269	solute carrier family 9 member A4 [Source:HGNC Symbol;Acc:HGNC:11077]	SLC9A4
ENSG00000163466	ENST00000295685	actin related protein 2/3 complex subunit 2 [Source:HGNC Symbol;Acc:HGNC:705]	ARPC2
ENSG00000164111	ENST00000296511	annexin A5 [Source:HGNC Symbol;Acc:HGNC:543]	ANXA5
ENSG00000165512	ENST00000298299	zinc finger protein 22 [Source:HGNC Symbol;Acc:HGNC:13012]	ZNF22
ENSG00000166598	ENST00000299767	heat shock protein 90 beta family member 1 [Source:HGNC Symbol;Acc:HGNC:12028]	HSP90B1
ENSG00000167088	ENST00000300413	small nuclear ribonucleoprotein D1 polypeptide [Source:HGNC Symbol;Acc:HGNC:11158]	SNRPD1
ENSG00000167914	ENST00000301659	gasdermin A [Source:HGNC Symbol;Acc:HGNC:13311]	GSDMA
ENSG00000168924	ENST00000302787	leucine zipper and EF-hand containing transmembrane protein 1 [Source:HGNC Symbol;Acc:HGNC:6556]	LETM1
ENSG00000169609	ENST00000304177	chromosome 15 open reading frame 40 [Source:HGNC Symbol;Acc:HGNC:28443]	C15orf40
ENSG00000092964	ENST00000311151	dihydropyrimidinase like 2 [Source:HGNC Symbol;Acc:HGNC:3014]	DPYSL2
ENSG00000172840	ENST00000311765	pyruvate dehyrogenase phosphatase catalytic subunit 2 [Source:HGNC Symbol;Acc:HGNC:30263]	PDP2
ENSG00000176105	ENST00000314574	YES proto-oncogene 1, Src family tyrosine kinase [Source:HGNC Symbol;Acc:HGNC:12841]	YES1
ENSG00000181789	ENST00000314797	coatomer protein complex subunit gamma 1 [Source:HGNC Symbol;Acc:HGNC:2236]	COPG1
ENSG00000070756	ENST00000318607	poly(A) binding protein cytoplasmic 1 [Source:HGNC Symbol;Acc:HGNC:8554]	PABPC1
ENSG00000178074	ENST00000319974	chromosome 2 open reading frame 69 [Source:HGNC Symbol;Acc:HGNC:26799]	C2orf69
ENSG00000119335	ENST00000322030	SET nuclear proto-oncogene [Source:HGNC Symbol;Acc:HGNC:10760]	SET
ENSG00000223551	ENST00000323496	thymosin beta 4, X-linked pseudogene 4 [Source:HGNC Symbol;Acc:HGNC:11886]	TMSB4XP4
ENSG00000181467	ENST00000323534	RAP2B, member of RAS oncogene family [Source:HGNC Symbol;Acc:HGNC:9862]	RAP2B
ENSG00000133226	ENST00000323848	serine and arginine repetitive matrix 1 [Source:HGNC Symbol;Acc:HGNC:16638]	SRRM1
ENSG00000176046	ENST00000324873	nuclear protein 1, transcriptional regulator [Source:HGNC Symbol;Acc:HGNC:29990]	NUPR1
ENSG00000142687	ENST00000325722	KIAA0319 like [Source:HGNC Symbol;Acc:HGNC:30071]	KIAA0319L
ENSG00000144802	ENST00000326172	NFKB inhibitor zeta [Source:HGNC Symbol;Acc:HGNC:29805]	NFKBIZ
ENSG00000182831	ENST00000327827	chromosome 16 open reading frame 72 [Source:HGNC Symbol;Acc:HGNC:30103]	C16orf72
ENSG00000185905	ENST00000329410	chromosome 16 open reading frame 54 [Source:HGNC Symbol;Acc:HGNC:26649]	C16orf54
ENSG00000053372	ENST00000330263	MRT4 homolog, ribosome maturation factor [Source:HGNC Symbol;Acc:HGNC:18477]	MRTO4
ENSG00000185624	ENST00000331483	prolyl 4-hydroxylase subunit beta [Source:HGNC Symbol;Acc:HGNC:8548]	P4HB
ENSG00000184009	ENST00000331925	actin gamma 1 [Source:HGNC Symbol;Acc:HGNC:144]	ACTG1
ENSG00000131446	ENST00000333055	mannosyl (alpha-1,3-)-glycoprotein beta-1,2-N-acetylglucosaminyltransferase [Source:HGNC Symbol;Acc:HGNC:7044]	MGAT1
ENSG00000187446	ENST00000334660	calcineurin like EF-hand protein 1 [Source:HGNC Symbol;Acc:HGNC:17433]	CHP1
ENSG00000111897	ENST00000339697	serine incorporator 1 [Source:HGNC Symbol;Acc:HGNC:13464]	SERINC1
ENSG00000104361	ENST00000341166	NIPA like domain containing 2 [Source:HGNC Symbol;Acc:HGNC:25854]	NIPAL2
ENSG00000189403	ENST00000341423	high mobility group box 1 [Source:HGNC Symbol;Acc:HGNC:4983]	HMGB1
ENSG00000185825	ENST00000345046	B-cell receptor-associated protein 31 [Source:HGNC Symbol;Acc:HGNC:16695]	BCAP31
ENSG00000168036	ENST00000349496	catenin beta 1 [Source:HGNC Symbol;Acc:HGNC:2514]	CTNNB1
ENSG00000164733	ENST00000353047	cathepsin B [Source:HGNC Symbol;Acc:HGNC:2527]	CTSB
ENSG00000178184	ENST00000353265	par-6 family cell polarity regulator gamma [Source:HGNC Symbol;Acc:HGNC:16076]	PARD6G
ENSG00000119720	ENST00000354366	NRDE-2, necessary for RNA interference, domain containing [Source:HGNC Symbol;Acc:HGNC:20186]	NRDE2
ENSG00000197405	ENST00000355085	complement C5a receptor 1 [Source:HGNC Symbol;Acc:HGNC:1338]	C5AR1
ENSG00000182534	ENST00000355797	matrix remodeling associated 7 [Source:HGNC Symbol;Acc:HGNC:7541]	MXRA7
ENSG00000112144	ENST00000356971	intestinal cell kinase [Source:HGNC Symbol;Acc:HGNC:21219]	ICK
ENSG00000196743	ENST00000357164	GM2 ganglioside activator [Source:HGNC Symbol;Acc:HGNC:4367]	GM2A
ENSG00000158711	ENST00000357992	ELK4, ETS transcription factor [Source:HGNC Symbol;Acc:HGNC:3326]	ELK4
ENSG00000173258	ENST00000358151	zinc finger protein 483 [Source:HGNC Symbol;Acc:HGNC:23384]	ZNF483
ENSG00000166927	ENST00000358246	membrane spanning 4-domains A7 [Source:HGNC Symbol;Acc:HGNC:13378]	MS4A7
ENSG00000205220	ENST00000358514	proteasome subunit beta 10 [Source:HGNC Symbol;Acc:HGNC:9538]	PSMB10
ENSG00000198053	ENST00000358771	signal regulatory protein alpha [Source:HGNC Symbol;Acc:HGNC:9662]	SIRPA
ENSG00000147065	ENST00000360270	moesin [Source:HGNC Symbol;Acc:HGNC:7373]	MSN
ENSG00000130921	ENST00000366329	chromosome 12 open reading frame 65 [Source:HGNC Symbol;Acc:HGNC:26784]	C12orf65
ENSG00000118507	ENST00000366358	A-kinase anchoring protein 7 [Source:HGNC Symbol;Acc:HGNC:377]	AKAP7
ENSG00000270072	ENST00000366360		RP11-750H9.7
ENSG00000163041	ENST00000366813	H3 histone family member 3A [Source:HGNC Symbol;Acc:HGNC:4764]	H3F3A
ENSG00000069275	ENST00000367142	nuclear casein kinase and cyclin dependent kinase substrate 1 [Source:HGNC Symbol;Acc:HGNC:29923]	NUCKS1
ENSG00000163545	ENST00000367157	NUAK family kinase 2 [Source:HGNC Symbol;Acc:HGNC:29558]	NUAK2
ENSG00000116260	ENST00000367602	quiescin sulfhydryl oxidase 1 [Source:HGNC Symbol;Acc:HGNC:9756]	QSOX1
ENSG00000169905	ENST00000367612	torsin 1A interacting protein 2 [Source:HGNC Symbol;Acc:HGNC:24055]	TOR1AIP2
ENSG00000079950	ENST00000367941	syntaxin 7 [Source:HGNC Symbol;Acc:HGNC:11442]	STX7
ENSG00000163564	ENST00000368135	pyrin and HIN domain family member 1 [Source:HGNC Symbol;Acc:HGNC:28894]	PYHIN1
ENSG00000163131	ENST00000368985	cathepsin S [Source:HGNC Symbol;Acc:HGNC:2545]	CTSS
ENSG00000065615	ENST00000369681	cytochrome b5 reductase 4 [Source:HGNC Symbol;Acc:HGNC:20147]	CYB5R4
ENSG00000071553	ENST00000369762	ATPase H+ transporting accessory protein 1 [Source:HGNC Symbol;Acc:HGNC:868]	ATP6AP1
ENSG00000143162	ENST00000370509	cellular repressor of E1A stimulated genes 1 [Source:HGNC Symbol;Acc:HGNC:2351]	CREG1
ENSG00000162390	ENST00000371316	acyl-CoA thioesterase 11 [Source:HGNC Symbol;Acc:HGNC:18156]	ACOT11
ENSG00000005893	ENST00000371335	lysosomal associated membrane protein 2 [Source:HGNC Symbol;Acc:HGNC:6501]	LAMP2
ENSG00000158470	ENST00000371711	beta-1,4-galactosyltransferase 5 [Source:HGNC Symbol;Acc:HGNC:928]	B4GALT5
ENSG00000117450	ENST00000372079	peroxiredoxin 1 [Source:HGNC Symbol;Acc:HGNC:9352]	PRDX1
ENSG00000108219	ENST00000372164	tetraspanin 14 [Source:HGNC Symbol;Acc:HGNC:23303]	TSPAN14
ENSG00000100985	ENST00000372330	matrix metallopeptidase 9 [Source:HGNC Symbol;Acc:HGNC:7176]	MMP9
ENSG00000131236	ENST00000372797	adenylate cyclase associated protein 1 [Source:HGNC Symbol;Acc:HGNC:20040]	CAP1
ENSG00000160062	ENST00000373510	zinc finger and BTB domain containing 8A [Source:HGNC Symbol;Acc:HGNC:24172]	ZBTB8A
ENSG00000000938	ENST00000374005	FGR proto-oncogene, Src family tyrosine kinase [Source:HGNC Symbol;Acc:HGNC:3697]	FGR
ENSG00000160049	ENST00000377038	DNA fragmentation factor subunit alpha [Source:HGNC Symbol;Acc:HGNC:2772]	DFFA
ENSG00000180758	ENST00000377411	G protein-coupled receptor 157 [Source:HGNC Symbol;Acc:HGNC:23687]	GPR157
ENSG00000112308	ENST00000378119	chromosome 6 open reading frame 62 [Source:HGNC Symbol;Acc:HGNC:20998]	C6orf62
ENSG00000165168	ENST00000378588	cytochrome b-245 beta chain [Source:HGNC Symbol;Acc:HGNC:2578]	CYBB
ENSG00000005889	ENST00000379177	zinc finger protein, X-linked [Source:HGNC Symbol;Acc:HGNC:12869]	ZFX
ENSG00000130066	ENST00000379270	spermidine/spermine N1-acetyltransferase 1 [Source:HGNC Symbol;Acc:HGNC:10540]	SAT1
ENSG00000205302	ENST00000379516	sorting nexin 2 [Source:HGNC Symbol;Acc:HGNC:11173]	SNX2
ENSG00000205334	ENST00000379677	long intergenic non-protein coding RNA 1460 [Source:HGNC Symbol;Acc:HGNC:50858]	LINC01460
ENSG00000105793	ENST00000380058	GTP binding protein 10 [Source:HGNC Symbol;Acc:HGNC:25106]	GTPBP10
ENSG00000121897	ENST00000381846	lipoic acid synthetase [Source:HGNC Symbol;Acc:HGNC:16429]	LIAS
ENSG00000159128	ENST00000381995	interferon gamma receptor 2 (interferon gamma transducer 1) [Source:HGNC Symbol;Acc:HGNC:5440]	IFNGR2
ENSG00000067225	ENST00000389093	pyruvate kinase, muscle [Source:HGNC Symbol;Acc:HGNC:9021]	PKM
ENSG00000137814	ENST00000391623	HAUS augmin like complex subunit 2 [Source:HGNC Symbol;Acc:HGNC:25530]	HAUS2
ENSG00000066427	ENST00000393287	ataxin 3 [Source:HGNC Symbol;Acc:HGNC:7106]	ATXN3
ENSG00000168710	ENST00000393614	adenosylhomocysteinase like 1 [Source:HGNC Symbol;Acc:HGNC:344]	AHCYL1
ENSG00000173805	ENST00000393939	huntingtin associated protein 1 [Source:HGNC Symbol;Acc:HGNC:4812]	HAP1
ENSG00000114021	ENST00000394140	nitrilase family member 2 [Source:HGNC Symbol;Acc:HGNC:29878]	NIT2
ENSG00000109475	ENST00000394668	ribosomal protein L34 [Source:HGNC Symbol;Acc:HGNC:10340]	RPL34
ENSG00000140795	ENST00000394809	myosin light chain kinase 3 [Source:HGNC Symbol;Acc:HGNC:29826]	MYLK3
ENSG00000100253	ENST00000395732	myo-inositol oxygenase [Source:HGNC Symbol;Acc:HGNC:14522]	MIOX
ENSG00000114978	ENST00000396049	MOB kinase activator 1A [Source:HGNC Symbol;Acc:HGNC:16015]	MOB1A
ENSG00000151116	ENST00000396197	UEV and lactate/malate dehyrogenase domains [Source:HGNC Symbol;Acc:HGNC:30866]	UEVLD
ENSG00000138592	ENST00000396444	ubiquitin specific peptidase 8 [Source:HGNC Symbol;Acc:HGNC:12631]	USP8
ENSG00000160255	ENST00000397850	integrin subunit beta 2 [Source:HGNC Symbol;Acc:HGNC:6155]	ITGB2
ENSG00000084207	ENST00000398606	glutathione S-transferase pi 1 [Source:HGNC Symbol;Acc:HGNC:4638]	GSTP1
ENSG00000008513	ENST00000399640	ST3 beta-galactoside alpha-2,3-sialyltransferase 1 [Source:HGNC Symbol;Acc:HGNC:10862]	ST3GAL1
ENSG00000067900	ENST00000399799	Rho associated coiled-coil containing protein kinase 1 [Source:HGNC Symbol;Acc:HGNC:10251]	ROCK1
ENSG00000093072	ENST00000399837	cat eye syndrome chromosome region, candidate 1 [Source:HGNC Symbol;Acc:HGNC:1839]	CECR1
ENSG00000158270	ENST00000400256	collectin subfamily member 12 [Source:HGNC Symbol;Acc:HGNC:16016]	COLEC12
ENSG00000250423	ENST00000402510	KIAA1210 [Source:HGNC Symbol;Acc:HGNC:29218]	KIAA1210
ENSG00000173614	ENST00000403197	nicotinamide nucleotide adenylyltransferase 1 [Source:HGNC Symbol;Acc:HGNC:17877]	NMNAT1
ENSG00000187514	ENST00000409115	prothymosin, alpha [Source:HGNC Symbol;Acc:HGNC:9623]	PTMA
ENSG00000164904	ENST00000409134	aldehyde dehydrogenase 7 family member A1 [Source:HGNC Symbol;Acc:HGNC:877]	ALDH7A1
ENSG00000136235	ENST00000409458	glycoprotein nmb [Source:HGNC Symbol;Acc:HGNC:4462]	GPNMB
ENSG00000221963	ENST00000409652	apolipoprotein L6 [Source:HGNC Symbol;Acc:HGNC:14870]	APOL6
ENSG00000116701	ENST00000413720	neutrophil cytosolic factor 2 [Source:HGNC Symbol;Acc:HGNC:7661]	NCF2
ENSG00000130544	ENST00000414706	zinc finger protein 557 [Source:HGNC Symbol;Acc:HGNC:28632]	ZNF557
ENSG00000229252	ENST00000415289	major histocompatibility complex, class I, E [Source:HGNC Symbol;Acc:HGNC:4962]	HLA-E
ENSG00000185864	ENST00000415645	nuclear pore complex interacting protein family member B4 [Source:HGNC Symbol;Acc:HGNC:41985]	NPIPB4
ENSG00000224424	ENST00000416209	PRKAR2A antisense RNA 1 [Source:HGNC Symbol;Acc:HGNC:40471]	PRKAR2A-AS1
ENSG00000236824	ENST00000418539	brain cytoplasmic RNA 1 [Source:HGNC Symbol;Acc:HGNC:1022]	BCYRN1
ENSG00000135677	ENST00000418919	glucosamine (N-acetyl)-6-sulfatase [Source:HGNC Symbol;Acc:HGNC:4422]	GNS
ENSG00000111364	ENST00000421670	DEAD-box helicase 55 [Source:HGNC Symbol;Acc:HGNC:20085]	DDX55
ENSG00000187024	ENST00000423807	peptidyl-tRNA hydrolase 1 homolog [Source:HGNC Symbol;Acc:HGNC:27039]	PTRH1
ENSG00000139644	ENST00000423828	transmembrane BAX inhibitor motif containing 6 [Source:HGNC Symbol;Acc:HGNC:11723]	TMBIM6
ENSG00000228203	ENST00000424351	RNF144A antisense RNA 1 [Source:HGNC Symbol;Acc:HGNC:30963]	RNF144A-AS1
ENSG00000228750	ENST00000432429		RP11-242F24.1
ENSG00000236830	ENST00000432988	CBR3 antisense RNA 1 [Source:HGNC Symbol;Acc:HGNC:43664]	CBR3-AS1
ENSG00000231925	ENST00000434618	TAP binding protein [Source:HGNC Symbol;Acc:HGNC:11566]	TAPBP
ENSG00000101966	ENST00000434753	X-linked inhibitor of apoptosis [Source:HGNC Symbol;Acc:HGNC:592]	XIAP
ENSG00000224165	ENST00000434897	DNAJC27 antisense RNA 1 [Source:HGNC Symbol;Acc:HGNC:42943]	DNAJC27-AS1
ENSG00000223960	ENST00000436616		AC009948.5
ENSG00000223405	ENST00000437716	DDR1 antisense RNA 1 (head to head) [Source:HGNC Symbol;Acc:HGNC:28694]	DDR1-AS1
ENSG00000234913	ENST00000441167		XXbac-B476C20.13
ENSG00000158122	ENST00000446045	AhpC/TSA antioxidant enzyme domain containing 1 [Source:HGNC Symbol;Acc:HGNC:16881]	AAED1
ENSG00000119321	ENST00000446284	FK506 binding protein 15 [Source:HGNC Symbol;Acc:HGNC:23397]	FKBP15
ENSG00000203414	ENST00000447253	BTB domain containing 7 pseudogene 1 [Source:HGNC Symbol;Acc:HGNC:44875]	BTBD7P1
ENSG00000167770	ENST00000447683	OTU deubiquitinase, ubiquitin aldehyde binding 1 [Source:HGNC Symbol;Acc:HGNC:23077]	OTUB1
ENSG00000141337	ENST00000448504	arylsulfatase G [Source:HGNC Symbol;Acc:HGNC:24102]	ARSG
ENSG00000064607	ENST00000452918	SURP and G-patch domain containing 2 [Source:HGNC Symbol;Acc:HGNC:18641]	SUGP2
ENSG00000144445	ENST00000453904	KAT8 regulatory NSL complex subunit 1 like [Source:HGNC Symbol;Acc:HGNC:26310]	KANSL1L
ENSG00000042493	ENST00000453973	capping actin protein, gelsolin like [Source:HGNC Symbol;Acc:HGNC:1474]	CAPG
ENSG00000139921	ENST00000457354	thioredoxin related transmembrane protein 1 [Source:HGNC Symbol;Acc:HGNC:15487]	TMX1
ENSG00000118194	ENST00000460780	troponin T2, cardiac type [Source:HGNC Symbol;Acc:HGNC:11949]	TNNT2
ENSG00000042062	ENST00000462493	family with sequence similarity 65 member C [Source:HGNC Symbol;Acc:HGNC:16168]	FAM65C
ENSG00000243410	ENST00000462717		RP11-245J9.4
ENSG00000185163	ENST00000462829	DEAD-box helicase 51 [Source:HGNC Symbol;Acc:HGNC:20082]	DDX51
ENSG00000072274	ENST00000464368	transferrin receptor [Source:HGNC Symbol;Acc:HGNC:11763]	TFRC
ENSG00000198721	ENST00000464583	enoyl-CoA delta isomerase 2 [Source:HGNC Symbol;Acc:HGNC:14601]	ECI2
ENSG00000100316	ENST00000465618	ribosomal protein L3 [Source:HGNC Symbol;Acc:HGNC:10332]	RPL3
ENSG00000123636	ENST00000467184	bromodomain adjacent to zinc finger domain 2B [Source:HGNC Symbol;Acc:HGNC:963]	BAZ2B
ENSG00000121578	ENST00000467604	beta-1,4-galactosyltransferase 4 [Source:HGNC Symbol;Acc:HGNC:927]	B4GALT4
ENSG00000146828	ENST00000467972	solute carrier family 12 member 9 [Source:HGNC Symbol;Acc:HGNC:17435]	SLC12A9
ENSG00000187514	ENST00000468027	prothymosin, alpha [Source:HGNC Symbol;Acc:HGNC:9623]	PTMA
ENSG00000018280	ENST00000468221	solute carrier family 11 member 1 [Source:HGNC Symbol;Acc:HGNC:10907]	SLC11A1
ENSG00000173812	ENST00000469257	eukaryotic translation initiation factor 1 [Source:HGNC Symbol;Acc:HGNC:3249]	EIF1
ENSG00000018280	ENST00000469449	solute carrier family 11 member 1 [Source:HGNC Symbol;Acc:HGNC:10907]	SLC11A1
ENSG00000136527	ENST00000471134	transformer 2 beta homolog (Drosophila) [Source:HGNC Symbol;Acc:HGNC:10781]	TRA2B
ENSG00000185896	ENST00000472564	lysosomal associated membrane protein 1 [Source:HGNC Symbol;Acc:HGNC:6499]	LAMP1
ENSG00000118515	ENST00000474427	serum/glucocorticoid regulated kinase 1 [Source:HGNC Symbol;Acc:HGNC:10810]	SGK1
ENSG00000228284	ENST00000474698	major histocompatibility complex, class II, DQ alpha 1 [Source:HGNC Symbol;Acc:HGNC:4942]	HLA-DQA1
ENSG00000142765	ENST00000475199	synaptotagmin like 1 [Source:HGNC Symbol;Acc:HGNC:15584]	SYTL1
ENSG00000187860	ENST00000475975	coiled-coil domain containing 157 [Source:HGNC Symbol;Acc:HGNC:33854]	CCDC157
ENSG00000157800	ENST00000477571	solute carrier family 37 member 3 [Source:HGNC Symbol;Acc:HGNC:20651]	SLC37A3
ENSG00000163191	ENST00000478109	S100 calcium binding protein A11 [Source:HGNC Symbol;Acc:HGNC:10488]	S100A11
ENSG00000174514	ENST00000478555	major facilitator superfamily domain containing 4A [Source:HGNC Symbol;Acc:HGNC:25433]	MFSD4A
ENSG00000133627	ENST00000479402	ARP3 actin related protein 3 homolog B [Source:HGNC Symbol;Acc:HGNC:17256]	ACTR3B
ENSG00000159200	ENST00000482533	regulator of calcineurin 1 [Source:HGNC Symbol;Acc:HGNC:3040]	RCAN1
ENSG00000115486	ENST00000482662	gamma-glutamyl carboxylase [Source:HGNC Symbol;Acc:HGNC:4247]	GGCX
ENSG00000175061	ENST00000483140	LRRC75A antisense RNA 1 [Source:HGNC Symbol;Acc:HGNC:28619]	LRRC75A-AS1
ENSG00000079277	ENST00000484301	MAP kinase interacting serine/threonine kinase 1 [Source:HGNC Symbol;Acc:HGNC:7110]	MKNK1
ENSG00000130592	ENST00000485341	lymphocyte-specific protein 1 [Source:HGNC Symbol;Acc:HGNC:6707]	LSP1
ENSG00000197037	ENST00000485586	zinc finger and SCAN domain containing 25 [Source:HGNC Symbol;Acc:HGNC:21961]	ZSCAN25
ENSG00000108344	ENST00000485835	proteasome 26S subunit, non-ATPase 3 [Source:HGNC Symbol;Acc:HGNC:9560]	PSMD3
ENSG00000146192	ENST00000487920	FYVE, RhoGEF and PH domain containing 2 [Source:HGNC Symbol;Acc:HGNC:3664]	FGD2
ENSG00000026025	ENST00000487938	vimentin [Source:HGNC Symbol;Acc:HGNC:12692]	VIM
ENSG00000183091	ENST00000489048	nebulin [Source:HGNC Symbol;Acc:HGNC:7720]	NEB
ENSG00000181458	ENST00000489060	transmembrane protein 45A [Source:HGNC Symbol;Acc:HGNC:25480]	TMEM45A
ENSG00000163463	ENST00000490672	keratinocyte associated protein 2 [Source:HGNC Symbol;Acc:HGNC:28942]	KRTCAP2
ENSG00000171262	ENST00000491535	family with sequence similarity 98 member B [Source:HGNC Symbol;Acc:HGNC:26773]	FAM98B
ENSG00000231129	ENST00000491571	ATP binding cassette subfamily F member 1 [Source:HGNC Symbol;Acc:HGNC:70]	ABCF1
ENSG00000028137	ENST00000492361	TNF receptor superfamily member 1B [Source:HGNC Symbol;Acc:HGNC:11917]	TNFRSF1B
ENSG00000148634	ENST00000492996	HECT and RLD domain containing E3 ubiquitin protein ligase 4 [Source:HGNC Symbol;Acc:HGNC:24521]	HERC4
ENSG00000107099	ENST00000495184	dedicator of cytokinesis 8 [Source:HGNC Symbol;Acc:HGNC:19191]	DOCK8
ENSG00000049239	ENST00000495451	hexose-6-phosphate dehydrogenase/glucose 1-dehydrogenase [Source:HGNC Symbol;Acc:HGNC:4795]	H6PD
ENSG00000149488	ENST00000496948	transmembrane channel like 2 [Source:HGNC Symbol;Acc:HGNC:16527]	TMC2
ENSG00000117410	ENST00000498664	ATPase H+ transporting V0 subunit b [Source:HGNC Symbol;Acc:HGNC:861]	ATP6V0B
ENSG00000247373	ENST00000498967		RP11-486O12.2
ENSG00000246174	ENST00000500113	KCTD21 antisense RNA 1 [Source:HGNC Symbol;Acc:HGNC:48674]	KCTD21-AS1
ENSG00000245532	ENST00000501122	nuclear paraspeckle assembly transcript 1 (non-protein coding) [Source:HGNC Symbol;Acc:HGNC:30815]	NEAT1
ENSG00000110200	ENST00000502597	anaphase promoting complex subunit 15 [Source:HGNC Symbol;Acc:HGNC:24531]	ANAPC15
ENSG00000087266	ENST00000503393	SH3 domain binding protein 2 [Source:HGNC Symbol;Acc:HGNC:10825]	SH3BP2
ENSG00000111341	ENST00000507170	matrix Gla protein [Source:HGNC Symbol;Acc:HGNC:7060]	MGP
ENSG00000164287	ENST00000507931	cell division cycle 20B [Source:HGNC Symbol;Acc:HGNC:24222]	CDC20B
ENSG00000182230	ENST00000508356	family with sequence similarity 153 member B [Source:HGNC Symbol;Acc:HGNC:27323]	FAM153B
ENSG00000248323	ENST00000513626	lung cancer associated transcript 1 (non-protein coding) [Source:HGNC Symbol;Acc:HGNC:48498]	LUCAT1
ENSG00000070190	ENST00000514301	dual adaptor of phosphotyrosine and 3-phosphoinositides 1 [Source:HGNC Symbol;Acc:HGNC:16500]	DAPP1
ENSG00000164180	ENST00000515477	transmembrane protein 161B [Source:HGNC Symbol;Acc:HGNC:28483]	TMEM161B
ENSG00000146063	ENST00000515834	tripartite motif containing 41 [Source:HGNC Symbol;Acc:HGNC:19013]	TRIM41
ENSG00000253636	ENST00000517664		RP11-531A24.5
ENSG00000253923	ENST00000517692		KB-1980E6.2
ENSG00000147454	ENST00000519973	solute carrier family 25 member 37 [Source:HGNC Symbol;Acc:HGNC:29786]	SLC25A37
ENSG00000147536	ENST00000520710	GINS complex subunit 4 [Source:HGNC Symbol;Acc:HGNC:28226]	GINS4
ENSG00000164944	ENST00000521080	KIAA1429 [Source:HGNC Symbol;Acc:HGNC:24500]	KIAA1429
ENSG00000113269	ENST00000521389	ring finger protein 130 [Source:HGNC Symbol;Acc:HGNC:18280]	RNF130
ENSG00000113269	ENST00000522208	ring finger protein 130 [Source:HGNC Symbol;Acc:HGNC:18280]	RNF130
ENSG00000161010	ENST00000522663	MRN complex interacting protein [Source:HGNC Symbol;Acc:HGNC:30817]	MRNIP
ENSG00000083099	ENST00000523793	LYR motif containing 2 [Source:HGNC Symbol;Acc:HGNC:25229]	LYRM2
ENSG00000133884	ENST00000524666	double PHD fingers 2 [Source:HGNC Symbol;Acc:HGNC:9964]	DPF2
ENSG00000154237	ENST00000526457	leucine rich repeat kinase 1 [Source:HGNC Symbol;Acc:HGNC:18608]	LRRK1
ENSG00000254503	ENST00000526892		CTD-2521M24.4
ENSG00000255346	ENST00000527315	NADPH oxidase 5 [Source:HGNC Symbol;Acc:HGNC:14874]	NOX5
ENSG00000160613	ENST00000527861	proprotein convertase subtilisin/kexin type 7 [Source:HGNC Symbol;Acc:HGNC:8748]	PCSK7
ENSG00000166441	ENST00000530022	ribosomal protein L27a [Source:HGNC Symbol;Acc:HGNC:10329]	RPL27A
ENSG00000140988	ENST00000531065	ribosomal protein S2 [Source:HGNC Symbol;Acc:HGNC:10404]	RPS2
ENSG00000251562	ENST00000534336	metastasis associated lung adenocarcinoma transcript 1 (non-protein coding) [Source:HGNC Symbol;Acc:HGNC:29665]	MALAT1
ENSG00000106261	ENST00000535170	zinc finger with KRAB and SCAN domains 1 [Source:HGNC Symbol;Acc:HGNC:13101]	ZKSCAN1
ENSG00000205786	ENST00000536898	long intergenic non-protein coding RNA 1531 [Source:HGNC Symbol;Acc:HGNC:51270]	LINC01531
ENSG00000162144	ENST00000540317	cytochrome b561 family member A3 [Source:HGNC Symbol;Acc:HGNC:23014]	CYB561A3
ENSG00000167562	ENST00000540331	zinc finger protein 701 [Source:HGNC Symbol;Acc:HGNC:25597]	ZNF701
ENSG00000156671	ENST00000542569	sterile alpha motif domain containing 8 [Source:HGNC Symbol;Acc:HGNC:26320]	SAMD8
ENSG00000105281	ENST00000542575	solute carrier family 1 member 5 [Source:HGNC Symbol;Acc:HGNC:10943]	SLC1A5
ENSG00000180113	ENST00000544460	tudor domain containing 6 [Source:HGNC Symbol;Acc:HGNC:21339]	TDRD6
ENSG00000139625	ENST00000547020	mitogen-activated protein kinase kinase kinase 12 [Source:HGNC Symbol;Acc:HGNC:6851]	MAP3K12
ENSG00000257218	ENST00000551765	glutamyl-tRNA amidotransferase subunit C [Source:HGNC Symbol;Acc:HGNC:25068]	GATC
ENSG00000119711	ENST00000553458	aldehyde dehydrogenase 6 family member A1 [Source:HGNC Symbol;Acc:HGNC:7179]	ALDH6A1
ENSG00000151327	ENST00000553901	family with sequence similarity 177 member A1 [Source:HGNC Symbol;Acc:HGNC:19829]	FAM177A1
ENSG00000131969	ENST00000554241	abhydrolase domain containing 12B [Source:HGNC Symbol;Acc:HGNC:19837]	ABHD12B
ENSG00000100478	ENST00000554345	adaptor related protein complex 4 sigma 1 subunit [Source:HGNC Symbol;Acc:HGNC:575]	AP4S1
ENSG00000036530	ENST00000554611	cytochrome P450 family 46 subfamily A member 1 [Source:HGNC Symbol;Acc:HGNC:2641]	CYP46A1
ENSG00000119630	ENST00000555253	placental growth factor [Source:HGNC Symbol;Acc:HGNC:8893]	PGF
ENSG00000119655	ENST00000555619	NPC intracellular cholesterol transporter 2 [Source:HGNC Symbol;Acc:HGNC:14537]	NPC2
ENSG00000258938	ENST00000555918		RP11-317N8.5
ENSG00000072110	ENST00000556083	actinin alpha 1 [Source:HGNC Symbol;Acc:HGNC:163]	ACTN1
ENSG00000100567	ENST00000557290	proteasome subunit alpha 3 [Source:HGNC Symbol;Acc:HGNC:9532]	PSMA3
ENSG00000103942	ENST00000558090	homer scaffolding protein 2 [Source:HGNC Symbol;Acc:HGNC:17513]	HOMER2
ENSG00000259380	ENST00000561320		RP11-346D14.1
ENSG00000261324	ENST00000562691		RP11-174G6.5
ENSG00000103121	ENST00000562828	C-X9-C motif containing 2 [Source:HGNC Symbol;Acc:HGNC:24447]	CMC2
ENSG00000140365	ENST00000564068	COMM domain containing 4 [Source:HGNC Symbol;Acc:HGNC:26027]	COMMD4
ENSG00000167523	ENST00000564238	spermatogenesis associated 33 [Source:HGNC Symbol;Acc:HGNC:26463]	SPATA33
ENSG00000103994	ENST00000565500	zinc finger protein 106 [Source:HGNC Symbol;Acc:HGNC:12886]	ZNF106
ENSG00000188603	ENST00000566472	CLN3, battenin [Source:HGNC Symbol;Acc:HGNC:2074]	CLN3
ENSG00000205937	ENST00000566783	RNA binding protein with serine rich domain 1 [Source:HGNC Symbol;Acc:HGNC:10080]	RNPS1
ENSG00000261826	ENST00000567488		RP11-691G17.1
ENSG00000091651	ENST00000569239	origin recognition complex subunit 6 [Source:HGNC Symbol;Acc:HGNC:17151]	ORC6
ENSG00000156218	ENST00000569510	ADAMTS like 3 [Source:HGNC Symbol;Acc:HGNC:14633]	ADAMTSL3
ENSG00000183914	ENST00000570791	dynein axonemal heavy chain 2 [Source:HGNC Symbol;Acc:HGNC:2948]	DNAH2
ENSG00000189067	ENST00000571688	lipopolysaccharide induced TNF factor [Source:HGNC Symbol;Acc:HGNC:16841]	LITAF
ENSG00000262171	ENST00000573856		CTA-972D3.2
ENSG00000167193	ENST00000574295	CRK proto-oncogene, adaptor protein [Source:HGNC Symbol;Acc:HGNC:2362]	CRK
ENSG00000262732	ENST00000575137		CTD-2135D7.2
ENSG00000261659	ENST00000575305		LA16c-313D11.12
ENSG00000161921	ENST00000576153	C-X-C motif chemokine ligand 16 [Source:HGNC Symbol;Acc:HGNC:16642]	CXCL16
ENSG00000264910	ENST00000579267	RNA, 7SL, cytoplasmic 525, pseudogene [Source:HGNC Symbol;Acc:HGNC:46541]	RN7SL525P
ENSG00000109063	ENST00000579489	myosin heavy chain 3 [Source:HGNC Symbol;Acc:HGNC:7573]	MYH3
ENSG00000264772	ENST00000581621		RP11-186B7.4
ENSG00000265491	ENST00000582693	ring finger protein 115 [Source:HGNC Symbol;Acc:HGNC:18154]	RNF115
ENSG00000175106	ENST00000583206	trans-golgi network vesicle protein 23 homolog C [Source:HGNC Symbol;Acc:HGNC:30453]	TVP23C
ENSG00000258472	ENST00000584196		RP11-192H23.4
ENSG00000127445	ENST00000586025	peptidylprolyl cis/trans isomerase, NIMA-interacting 1 [Source:HGNC Symbol;Acc:HGNC:8988]	PIN1
ENSG00000150477	ENST00000586501	KIAA1328 [Source:HGNC Symbol;Acc:HGNC:29248]	KIAA1328
ENSG00000267221	ENST00000587304		CTD-2132N18.2
ENSG00000188227	ENST00000588578	zinc finger protein 793 [Source:HGNC Symbol;Acc:HGNC:33115]	ZNF793
ENSG00000168259	ENST00000590197	DnaJ heat shock protein family (Hsp40) member C7 [Source:HGNC Symbol;Acc:HGNC:12392]	DNAJC7
ENSG00000267391	ENST00000590797	microRNA 122 [Source:HGNC Symbol;Acc:HGNC:31501]	MIR122
ENSG00000175354	ENST00000591497	protein tyrosine phosphatase, non-receptor type 2 [Source:HGNC Symbol;Acc:HGNC:9650]	PTPN2
ENSG00000092929	ENST00000591563	unc-13 homolog D [Source:HGNC Symbol;Acc:HGNC:23147]	UNC13D
ENSG00000267719	ENST00000592718	uncharacterized LOC100652929 [Source:EntrezGene;Acc:100652929]	HP09025
ENSG00000105053	ENST00000593919	vaccinia related kinase 3 [Source:HGNC Symbol;Acc:HGNC:18996]	VRK3
ENSG00000269473	ENST00000595059		CTD-2619J13.19
ENSG00000267432	ENST00000598378	DNAH17 antisense RNA 1 [Source:HGNC Symbol;Acc:HGNC:48594]	DNAH17-AS1
ENSG00000227733	ENST00000599640		RP4-565E6.1
ENSG00000126934	ENST00000600584	mitogen-activated protein kinase kinase 2 [Source:HGNC Symbol;Acc:HGNC:6842]	MAP2K2
ENSG00000233927	ENST00000600659	ribosomal protein S28 [Source:HGNC Symbol;Acc:HGNC:10418]	RPS28
ENSG00000127507	ENST00000601345	adhesion G protein-coupled receptor E2 [Source:HGNC Symbol;Acc:HGNC:3337]	ADGRE2
ENSG00000167785	ENST00000601372	zinc finger protein 558 [Source:HGNC Symbol;Acc:HGNC:26422]	ZNF558
ENSG00000105711	ENST00000602150	sodium voltage-gated channel beta subunit 1 [Source:HGNC Symbol;Acc:HGNC:10586]	SCN1B
ENSG00000248503	ENST00000602791		RP5-1000K24.2
ENSG00000271335	ENST00000603160		RP11-324I22.4
ENSG00000139629	ENST00000603680	polypeptide N-acetylgalactosaminyltransferase 6 [Source:HGNC Symbol;Acc:HGNC:4128]	GALNT6
ENSG00000271420	ENST00000605350		RP5-1057J7.7
ENSG00000272108	ENST00000606030		AC005754.8
ENSG00000233822	ENST00000606613	histone cluster 1 H2B family member n [Source:HGNC Symbol;Acc:HGNC:4749]	HIST1H2BN
ENSG00000271851	ENST00000607496		RP11-565F19.2
ENSG00000227218	ENST00000608805		RP11-203J24.8
ENSG00000122484	ENST00000610020	RNA polymerase II associated protein 2 [Source:HGNC Symbol;Acc:HGNC:25791]	RPAP2
ENSG00000156508	ENST00000610520	eukaryotic translation elongation factor 1 alpha 1 [Source:HGNC Symbol;Acc:HGNC:3189]	EEF1A1
ENSG00000138061	ENST00000610745	cytochrome P450 family 1 subfamily B member 1 [Source:HGNC Symbol;Acc:HGNC:2597]	CYP1B1
ENSG00000277443	ENST00000612661	myristoylated alanine rich protein kinase C substrate [Source:HGNC Symbol;Acc:HGNC:6759]	MARCKS
ENSG00000100784	ENST00000614987	ribosomal protein S6 kinase A5 [Source:HGNC Symbol;Acc:HGNC:10434]	RPS6KA5
ENSG00000150764	ENST00000615255	DIX domain containing 1 [Source:HGNC Symbol;Acc:HGNC:23695]	DIXDC1
ENSG00000143621	ENST00000615950	interleukin enhancer binding factor 2 [Source:HGNC Symbol;Acc:HGNC:6037]	ILF2
ENSG00000271425	ENST00000617010	neuroblastoma breakpoint family member 10 [Source:HGNC Symbol;Acc:HGNC:31992]	NBPF10
ENSG00000141510	ENST00000617185	tumor protein p53 [Source:HGNC Symbol;Acc:HGNC:11998]	TP53
ENSG00000196262	ENST00000620047	peptidylprolyl isomerase A [Source:HGNC Symbol;Acc:HGNC:9253]	PPIA
ENSG00000118242	ENST00000620139	melanoregulin [Source:HGNC Symbol;Acc:HGNC:25478]	MREG
ENSG00000019144	ENST00000620788	pleckstrin homology like domain family B member 1 [Source:HGNC Symbol;Acc:HGNC:23697]	PHLDB1
ENSG00000276002	ENST00000622099	Metazoan signal recognition particle RNA [Source:RFAM;Acc:RF00017]	Metazoa_SRP
ENSG00000189067	ENST00000622633	lipopolysaccharide induced TNF factor [Source:HGNC Symbol;Acc:HGNC:16841]	LITAF
ENSG00000198488	ENST00000622824	UDP-GlcNAc:betaGal beta-1,3-N-acetylglucosaminyltransferase 6 [Source:HGNC Symbol;Acc:HGNC:24141]	B3GNT6
ENSG00000280156	ENST00000623130		AC006548.28
ENSG00000278920	ENST00000623789		RP3-412A9.17
ENSG00000279184	ENST00000623959		RP3-323A16.1
ENSG00000279080	ENST00000624072		CTA-228A9.4
ENSG00000279217	ENST00000624264		CTA-212A2.3
ENSG00000124226	ENST00000624666	ring finger protein 114 [Source:HGNC Symbol;Acc:HGNC:13094]	RNF114
ENSG00000281344	ENST00000626826	HELLP associated long non-coding RNA [Source:HGNC Symbol;Acc:HGNC:43984]	HELLPAR
ENSG00000072210	ENST00000631291	aldehyde dehydrogenase 3 family member A2 [Source:HGNC Symbol;Acc:HGNC:403]	ALDH3A2
ENSG00000204138	ENST00000632421	phosphatase and actin regulator 4 [Source:HGNC Symbol;Acc:HGNC:25793]	PHACTR4
ENSG00000158445	ENST00000636838	potassium voltage-gated channel subfamily B member 1 [Source:HGNC Symbol;Acc:HGNC:6231]	KCNB1
ENSG00000188603	ENST00000636977	CLN3, battenin [Source:HGNC Symbol;Acc:HGNC:2074]	CLN3
ENSG00000104763	ENST00000637790	N-acylsphingosine amidohydrolase 1 [Source:HGNC Symbol;Acc:HGNC:735]	ASAH1

## Sheet: Cluster 2
Gene ID	Transcript ID	Description	Associated Gene Name
ENSG00000113262	ENST00000231188	glutamate metabotropic receptor 6 [Source:HGNC Symbol;Acc:HGNC:4598]	GRM6
ENSG00000034510	ENST00000233143	thymosin beta 10 [Source:HGNC Symbol;Acc:HGNC:11879]	TMSB10
ENSG00000117984	ENST00000236671	cathepsin D [Source:HGNC Symbol;Acc:HGNC:2529]	CTSD
ENSG00000132570	ENST00000254908	pterin-4 alpha-carbinolamine dehydratase 2 [Source:HGNC Symbol;Acc:HGNC:24474]	PCBD2
ENSG00000136052	ENST00000258538	solute carrier family 41 member 2 [Source:HGNC Symbol;Acc:HGNC:31045]	SLC41A2
ENSG00000136235	ENST00000258733	glycoprotein nmb [Source:HGNC Symbol;Acc:HGNC:4462]	GPNMB
ENSG00000137818	ENST00000260379	ribosomal protein lateral stalk subunit P1 [Source:HGNC Symbol;Acc:HGNC:10372]	RPLP1
ENSG00000142669	ENST00000270792	SH3 domain binding glutamate rich protein like 3 [Source:HGNC Symbol;Acc:HGNC:15568]	SH3BGRL3
ENSG00000158869	ENST00000289902	Fc fragment of IgE receptor Ig [Source:HGNC Symbol;Acc:HGNC:3611]	FCER1G
ENSG00000159692	ENST00000290921	C-terminal binding protein 1 [Source:HGNC Symbol;Acc:HGNC:2494]	CTBP1
ENSG00000161618	ENST00000293350	aldehyde dehydrogenase 16 family member A1 [Source:HGNC Symbol;Acc:HGNC:28114]	ALDH16A1
ENSG00000168067	ENST00000294066	mitogen-activated protein kinase kinase kinase kinase 2 [Source:HGNC Symbol;Acc:HGNC:6864]	MAP4K2
ENSG00000162511	ENST00000294507	lysosomal protein transmembrane 5 [Source:HGNC Symbol;Acc:HGNC:29612]	LAPTM5
ENSG00000166501	ENST00000303531	protein kinase C beta [Source:HGNC Symbol;Acc:HGNC:9395]	PRKCB
ENSG00000146802	ENST00000312814	transmembrane protein 168 [Source:HGNC Symbol;Acc:HGNC:25826]	TMEM168
ENSG00000092871	ENST00000315249	ring finger and FYVE like domain containing E3 ubiquitin protein ligase [Source:HGNC Symbol;Acc:HGNC:24821]	RFFL
ENSG00000157551	ENST00000328656	potassium voltage-gated channel subfamily J member 15 [Source:HGNC Symbol;Acc:HGNC:6261]	KCNJ15
ENSG00000075624	ENST00000331789	actin beta [Source:HGNC Symbol;Acc:HGNC:132]	ACTB
ENSG00000185896	ENST00000332556	lysosomal associated membrane protein 1 [Source:HGNC Symbol;Acc:HGNC:6499]	LAMP1
ENSG00000185215	ENST00000333007	TNF alpha induced protein 2 [Source:HGNC Symbol;Acc:HGNC:11895]	TNFAIP2
ENSG00000187446	ENST00000334660	calcineurin like EF-hand protein 1 [Source:HGNC Symbol;Acc:HGNC:17433]	CHP1
ENSG00000107798	ENST00000336233	lipase A, lysosomal acid type [Source:HGNC Symbol;Acc:HGNC:6617]	LIPA
ENSG00000155629	ENST00000339364	phosphoinositide-3-kinase adaptor protein 1 [Source:HGNC Symbol;Acc:HGNC:30034]	PIK3AP1
ENSG00000164733	ENST00000353047	cathepsin B [Source:HGNC Symbol;Acc:HGNC:2527]	CTSB
ENSG00000196743	ENST00000357164	GM2 ganglioside activator [Source:HGNC Symbol;Acc:HGNC:4367]	GM2A
ENSG00000159307	ENST00000360835	signal peptide, CUB domain and EGF like domain containing 1 [Source:HGNC Symbol;Acc:HGNC:13441]	SCUBE1
ENSG00000110801	ENST00000361485	proteasome 26S subunit, non-ATPase 9 [Source:HGNC Symbol;Acc:HGNC:9567]	PSMD9
ENSG00000177954	ENST00000368567	ribosomal protein S27 [Source:HGNC Symbol;Acc:HGNC:10416]	RPS27
ENSG00000197956	ENST00000368720	S100 calcium binding protein A6 [Source:HGNC Symbol;Acc:HGNC:10496]	S100A6
ENSG00000163131	ENST00000368985	cathepsin S [Source:HGNC Symbol;Acc:HGNC:2545]	CTSS
ENSG00000129226	ENST00000380498	CD68 molecule [Source:HGNC Symbol;Acc:HGNC:1693]	CD68
ENSG00000197746	ENST00000394936	prosaposin [Source:HGNC Symbol;Acc:HGNC:9498]	PSAP
ENSG00000136235	ENST00000409458	glycoprotein nmb [Source:HGNC Symbol;Acc:HGNC:4462]	GPNMB
ENSG00000143951	ENST00000409562	WD repeat containing planar cell polarity effector [Source:HGNC Symbol;Acc:HGNC:28027]	WDPCP
ENSG00000144161	ENST00000409573	zinc finger CCCH-type containing 8 [Source:HGNC Symbol;Acc:HGNC:30941]	ZC3H8
ENSG00000224360	ENST00000414662	DDR1 antisense RNA 1 (head to head) [Source:HGNC Symbol;Acc:HGNC:28694]	DDR1-AS1
ENSG00000233276	ENST00000419783	glutathione peroxidase 1 [Source:HGNC Symbol;Acc:HGNC:4553]	GPX1
ENSG00000215883	ENST00000420054	cytochrome b5 reductase like [Source:HGNC Symbol;Acc:HGNC:32220]	CYB5RL
ENSG00000110880	ENST00000420959	coronin 1C [Source:HGNC Symbol;Acc:HGNC:2254]	CORO1C
ENSG00000228964	ENST00000421349	major histocompatibility complex, class I, B [Source:HGNC Symbol;Acc:HGNC:4932]	HLA-B
ENSG00000163946	ENST00000431842	family with sequence similarity 208 member A [Source:HGNC Symbol;Acc:HGNC:30314]	FAM208A
ENSG00000232112	ENST00000438607	translation machinery associated 7 homolog [Source:HGNC Symbol;Acc:HGNC:26932]	TMA7
ENSG00000238197	ENST00000440052	PAXBP1 antisense RNA 1 [Source:HGNC Symbol;Acc:HGNC:39603]	PAXBP1-AS1
ENSG00000163131	ENST00000448301	cathepsin S [Source:HGNC Symbol;Acc:HGNC:2545]	CTSS
ENSG00000182718	ENST00000451270	annexin A2 [Source:HGNC Symbol;Acc:HGNC:537]	ANXA2
ENSG00000138185	ENST00000453258	ectonucleoside triphosphate diphosphohydrolase 1 [Source:HGNC Symbol;Acc:HGNC:3363]	ENTPD1
ENSG00000173614	ENST00000462686	nicotinamide nucleotide adenylyltransferase 1 [Source:HGNC Symbol;Acc:HGNC:17877]	NMNAT1
ENSG00000152465	ENST00000466201	N-myristoyltransferase 2 [Source:HGNC Symbol;Acc:HGNC:7858]	NMT2
ENSG00000124422	ENST00000478443	ubiquitin specific peptidase 22 [Source:HGNC Symbol;Acc:HGNC:12621]	USP22
ENSG00000181458	ENST00000489060	transmembrane protein 45A [Source:HGNC Symbol;Acc:HGNC:25480]	TMEM45A
ENSG00000144815	ENST00000491511	neurexophilin and PC-esterase domain family member 3 [Source:HGNC Symbol;Acc:HGNC:28238]	NXPE3
ENSG00000245532	ENST00000501122	nuclear paraspeckle assembly transcript 1 (non-protein coding) [Source:HGNC Symbol;Acc:HGNC:30815]	NEAT1
ENSG00000229117	ENST00000501597	ribosomal protein L41 [Source:HGNC Symbol;Acc:HGNC:10354]	RPL41
ENSG00000245156	ENST00000501708		RP11-867G23.3
ENSG00000164211	ENST00000502931	StAR related lipid transfer domain containing 4 [Source:HGNC Symbol;Acc:HGNC:18058]	STARD4
ENSG00000169045	ENST00000510411	heterogeneous nuclear ribonucleoprotein H1 (H) [Source:HGNC Symbol;Acc:HGNC:5041]	HNRNPH1
ENSG00000235657	ENST00000547271	major histocompatibility complex, class I, A [Source:HGNC Symbol;Acc:HGNC:4931]	HLA-A
ENSG00000219200	ENST00000552176	ribonuclease K [Source:HGNC Symbol;Acc:HGNC:33911]	RNASEK
ENSG00000156411	ENST00000553430	chromosome 14 open reading frame 2 [Source:HGNC Symbol;Acc:HGNC:1188]	C14orf2
ENSG00000131981	ENST00000556438	galectin 3 [Source:HGNC Symbol;Acc:HGNC:6563]	LGALS3
ENSG00000179335	ENST00000564353	CDC like kinase 3 [Source:HGNC Symbol;Acc:HGNC:2071]	CLK3
ENSG00000064666	ENST00000564572	calponin 2 [Source:HGNC Symbol;Acc:HGNC:2156]	CNN2
ENSG00000166946	ENST00000566882	cyclin D1 binding protein 1 [Source:HGNC Symbol;Acc:HGNC:1587]	CCNDBP1
ENSG00000260088	ENST00000568695		RP11-92G12.3
ENSG00000263272	ENST00000575890		CTC-524C5.2
ENSG00000277127	ENST00000576563	Metazoan signal recognition particle RNA [Source:RFAM;Acc:RF00017]	Metazoa_SRP
ENSG00000264047	ENST00000580629	RNA, 7SL, cytoplasmic 455, pseudogene [Source:HGNC Symbol;Acc:HGNC:46471]	RN7SL455P
ENSG00000127445	ENST00000586025	peptidylprolyl cis/trans isomerase, NIMA-interacting 1 [Source:HGNC Symbol;Acc:HGNC:8988]	PIN1
ENSG00000133131	ENST00000604604	MORC family CW-type zinc finger 4 [Source:HGNC Symbol;Acc:HGNC:23485]	MORC4
ENSG00000153721	ENST00000607772	CNKSR family member 3 [Source:HGNC Symbol;Acc:HGNC:23034]	CNKSR3
ENSG00000271425	ENST00000613557	neuroblastoma breakpoint family member 10 [Source:HGNC Symbol;Acc:HGNC:31992]	NBPF10
ENSG00000170315	ENST00000614404	ubiquitin B [Source:HGNC Symbol;Acc:HGNC:12463]	UBB
ENSG00000279184	ENST00000623959		RP3-323A16.1
ENSG00000279159	ENST00000624945		RP3-394A18.1
ENSG00000281344	ENST00000626826	HELLP associated long non-coding RNA [Source:HGNC Symbol;Acc:HGNC:43984]	HELLPAR
ENSG00000281833	ENST00000630054		RP1-266L20.9
ENSG00000280800	ENST00000631211		CH507-513H4.6
ENSG00000283503	ENST00000637369		RP11-636O21.2

## Sheet: Cluster 3
Gene ID	Transcript ID	Description	Associated Gene Name
ENSG00000068697	ENST00000175091	lysosomal protein transmembrane 4 alpha [Source:HGNC Symbol;Acc:HGNC:6924]	LAPTM4A
ENSG00000101608	ENST00000217652	myosin light chain 12A [Source:HGNC Symbol;Acc:HGNC:16701]	MYL12A
ENSG00000138246	ENST00000260818	DnaJ heat shock protein family (Hsp40) member C13 [Source:HGNC Symbol;Acc:HGNC:30343]	DNAJC13
ENSG00000090382	ENST00000261267	lysozyme [Source:HGNC Symbol;Acc:HGNC:6740]	LYZ
ENSG00000167996	ENST00000273550	ferritin heavy chain 1 [Source:HGNC Symbol;Acc:HGNC:3976]	FTH1
ENSG00000087086	ENST00000331825	ferritin light chain [Source:HGNC Symbol;Acc:HGNC:3999]	FTL
ENSG00000187792	ENST00000341976	zinc finger protein 70 [Source:HGNC Symbol;Acc:HGNC:13140]	ZNF70
ENSG00000179163	ENST00000374479	fucosidase, alpha-L- 1, tissue [Source:HGNC Symbol;Acc:HGNC:4006]	FUCA1
ENSG00000143951	ENST00000409562	WD repeat containing planar cell polarity effector [Source:HGNC Symbol;Acc:HGNC:28027]	WDPCP
ENSG00000173559	ENST00000410026	nucleic acid binding protein 1 [Source:HGNC Symbol;Acc:HGNC:26232]	NABP1
ENSG00000187024	ENST00000419060	peptidyl-tRNA hydrolase 1 homolog [Source:HGNC Symbol;Acc:HGNC:27039]	PTRH1
ENSG00000225840	ENST00000445125		AC010970.2
ENSG00000251562	ENST00000534336	metastasis associated lung adenocarcinoma transcript 1 (non-protein coding) [Source:HGNC Symbol;Acc:HGNC:29665]	MALAT1
ENSG00000137642	ENST00000534754	sortilin related receptor 1 [Source:HGNC Symbol;Acc:HGNC:11185]	SORL1
ENSG00000064666	ENST00000564572	calponin 2 [Source:HGNC Symbol;Acc:HGNC:2156]	CNN2
ENSG00000279738	ENST00000623726		RP5-1014D13.2
